# Supplementary material for: Suppression of heterotopic ossification in fibrodysplasia ossificans progressiva using AAV gene delivery
Source: Nat Commun. 2022 Oct 19;13:6175. doi: 10.1038/s41467-022-33956-9 (PMC9579182; doi:10.1038/s41467-022-33956-9)
Supplement: Supplementary file 9 — Source data [file 41467_2022_33956_MOESM9_ESM.zip]

Archive with 8 entries (7 files):
- Source data/
- __MACOSX/._Source data
- Source data/Supp Figure graphs.xlsx
- __MACOSX/Source data/._Supp Figure graphs.xlsx
- Source data/Main figure graphs.xlsx
- __MACOSX/Source data/._Main figure graphs.xlsx
- Source data/uncropped WB images.pdf
- __MACOSX/Source data/._uncropped WB images.pdf
