# Supplementary material for: Suppression of heterotopic ossification in fibrodysplasia ossificans progressiva using AAV gene delivery
Source: Nat Commun. 2022 Oct 19;13:6175. doi: 10.1038/s41467-022-33956-9 (PMC9579182; doi:10.1038/s41467-022-33956-9)
Supplement: Supplementary file 9 — Source data [file 41467_2022_33956_MOESM9_ESM.zip › Source data/Supp Figure graphs.xlsx]

## Sheet: Fig S2c
			ACVR1-R206H				ACVR1-WT
amiR-RH1	0.868368	1.10848	0.834045	1.15409	1.18298	1.06223	1.05846	1.18719
amiR-RH2	0.852823	0.830684	0.819114	0.864869	1.11589	0.920991	0.998431	1.02934
amiR-RH4	0.786051	0.921248	0.754981	0.967391	0.852189	0.907666	0.762486	1.01445
amiR-RH5	0.56586	0.638118	0.743494	0.872609	0.979108	1.00416	0.876046	1.1223
amiR-RH6	0.416578	0.620337	0.500112	0.749981	0.802967	0.808717	0.718446	0.903858
amiR-RH7	0.509207	0.632762	0.48908	0.658802	0.903858	0.996343	0.808717	1.11356
amiR-RH8	0.72466	0.993374	0.696017	0.934254	1.10459	1.01569	0.98832	1.13518

## Sheet: Fig S4a
ctrl	amiR-RH6.ACVR1-opt	amiR-RH7.ACVR1-opt
0.23675	0.0008845	0.0016456
0.251195	0.0008492	0.0017154
0.236417	0.0008117	0.0015938
0.250842	0.0007793	0.0016614

## Sheet: Fig S4c
		PBS				Activin A
ctrl	0.0148408	0.0157271	0.0149881	0.0149881	0.0200328	0.0232	0.0240032	0.0240032
amiR-RH6.ACVR1-opt	0.0053115	0.0050559	0.0047809	0.0047809	0.0077755	0.0060085	0.0054467	0.0054467
amiR-RH7.ACVR1-opt	0.0034573	0.0035035	0.0038463	0.0038463	0.0037005	0.0037537	0.0040219	0.0040219

## Sheet: Fig S5a
ctrl	amiR-RH6	amiR-RH6.ACVR1-opt
0.001887	0.000844	0.001039
0.00181	0.000838	0.000653		ACVR1-R206H
0.00194	0.000899	0.001011
0.00176	0.000788	0.000672
ctrl	ACVR1-opt	amiR-RH6.ACVR1-opt
0.001802	40.0104	35.8145
0.126117	39.0395	27.5206		ACVR1-opt
0.045362	45.213	41.243
0.00194	41.423	44.233

## Sheet: Fig S5b
			PBS					Activin A
ctl	0.765	0.54	0.501	0.808	0.676	1.553	1.793	1.773	1.598	1.658
amiR-RH6	0.68	0.712	0.78	0.773	0.771	0.887	1.299	1.344	1.585	1.449
ACVR1-opt	0.479	0.653	0.357	0.638	0.668	0.771	0.938	0.603	1.104	1.066
amiR-RH6.ACVR1-opt	0.326	0.266	0.38	0.651	0.586	0.655	0.965	0.839	1.003	1.011

## Sheet: Fig S5e
		ctrl				amiR-AH6.ACVR1-opt
PBS	0.0046701	0.0064981	0.0065989	0.0091819	0.0039916	0.0053006	0.0019302	0.0025632		ACVR1-R206H
Activin A	0.0106937	0.0110272	0.0111967	0.0115458	0.0031613	0.0031048	0.00356	0.0034964
PBS	1.218e-05	1.21e-05	1.28e-05	1.271e-05	24.4597	24.0355	23.6129	23.2034		ACVR1-opt
Activin A	0.013993	0.0141645	0.0133234	0.0134868	7.15552	7.29915	6.74118	6.87649

## Sheet: Fig S5f
ctrl	amiR-AH6.ACVR1-opt
0.0362674	0.015037
0.0391178	0.018067		Sox9
0.0427942	0.0165367
0.045919	0.0194394
0.390763	0.120723
0.415975	0.142084		Col2
0.338191	0.105383
0.360653	0.123906

## Sheet: Fig S7f
ctrl	amiR-RH6	amiR-AH6.ACVR1-opt
0.079271	0.01861	0.0369
0.077869	0.01687	0.047526
0.086507	0.019096	0.051291
0.071356	0.01644	0.034191		ACVR1-R206H
0.131455	0.00172	0.008904
0.141397	0.001664	0.011104
0.154796	0.00174	0.012291
0.120076	0.001645	0.008044
ctrl	ACVR1-opt	amiR-AH6.ACVR1-opt
0.004021	76.582	21.4944
0.001511	86.1128	23.7904
0.001678	93.4312	23.4229
0.003619	70.5834	21.8316		ACVR1-opt
0.00133	47.3011	64.9344
0.00079	49.8052	90.4653
0.000865	56.0707	88.3788
0.001215	41.8398	66.4674

## Sheet: Fig S12c
ctrl	amiR-AH6.ACVR1-opt
0.00012056	0.00014092
9.1063e-05	0.00019776
7.9068e-05	0.00018448
0.00013884	0.00015107
0.00019172	0.0001189
0.00021785	0.00014326
0.00021753	0.00013185
0.000192	0.00012919

## Sheet: Fig S13a
ctrl (WT)	ctrl (FOP)	amiR-RH6.ACVR1-opt (FOP)
10.56	19.03	6.2
19.43	6.35	9.52
9.29	9.04	8.36
9.18	6.84	11.95
3.5	7.07	10.58
6.04	9.8	6.19
5.98	7.57	10.57		# of WBC
4.37	6.55	9.26
12.02	9.31	8.12
8.39	8.99	10.92
	6.01	11.9
	3.82	14.54
	4.6	5.5
	7.02	7.63
	8.1	9.9
9.09	15.21	8.95
17.55	5.62	7.58
8.22	6.78	6.67
8.28	5.68	9.89
3.02	6.3	5.32
5.18	8.56	6.27
5.07	6.05	7.3		# of lymphocytes
3.63	5.04	4.9
5.1	8.4	7.18
9.36	7.77	9.9
	5.23	10.6
	3.3	12.46
	4.11	4.72
	5.88	6.87
	5.51	8.31
0.07	0.11	0.04
0.03	0.17	0.31
0.21	0.27	0.26
0.07	0.16	0.06
0.22	0.28	0.17
0.03	0.3	0.05
0.18	0.36	0.19		# of monocytes
0.1	0.34	0.3
0.32	0.25	0.39
0.41	0.4	0.43
	0.18	0.09
	0.12	0.07
	0.18	0.21
	0.19	0.18
	0.26	0.21
0.75	0.57	1.07
0.67	1.99	0.68
0.99	1	1.46
0.66	0.5	2
0.69	0.94	1.05
0.41	1.17	0.54
0.69	1.17	0.42		# of neutrophils
0.71	0.66	2.79
0.59	0.82	0.83
	0.59	0.95
	0.4	1.09
	0.3	1.52
	0.95	0.6
	1.09	0.58
	1.56	1.38
8.79	10.84	9.75
10.48	9.52	10.3
9.99	9.41	10.13
3.33	8.93	9.93
11.8	10.03	8.32
11.22	10.71	10.02
5.75	10.11	11.64		# of RBC
8.77	10.32	9.37
6.94	11.59	8.9
10.26	9.93	10.48
	9.66	9.62
	8.2	10.16
	7.78	10.45
	10.34	11.2
	9.29	8.7
945	535	642
690	1133	530
704	1080	948
803	1402	823
849	587	448
710	961	645
410	691	922		# of PLT
345	661	569
347	705	859
270	716	541
	649	752
	551	708
	936	467
	454	556
	566	410

[truncated: 1 more sheets: Fig S13b]
