# Supplementary material for: Suppression of heterotopic ossification in fibrodysplasia ossificans progressiva using AAV gene delivery
Source: Nat Commun. 2022 Oct 19;13:6175. doi: 10.1038/s41467-022-33956-9 (PMC9579182; doi:10.1038/s41467-022-33956-9)
Supplement: Supplementary file 9 — Source data [file 41467_2022_33956_MOESM9_ESM.zip › Source data/Main figure graphs.xlsx]

## Sheet: Fig 1d
		control (ctrl)			1716 (amiR-RH1)			1717 (amiR-RH2)			1718 (amiR-RH3)			1719 (amiR-RH4)			1720 (amiR-RH5)			1721 (amiR-RH6)			1722 (amiR-RH7)			1723 (amiR-RH8)			1724 (amiR-RH9)			1725 (amiR-RH10)			1726 (amiR-RH11)			1727 (amiR-RH12)
ACVR1-R206H	0.920899	1.02326	1.05774	0.194239	0.185355	0.199694	0.263862	0.269905	0.309386	0.194908	0.173094	0.168867	0.195509	0.198917	0.244999	0.212516	0.177729	0.174004	0.273028	0.364876	0.406592	0.206203	0.168158	0.173204	0.614991	0.643413	0.654144	0.15864	0.154798	0.153086	0.22857	0.238879	0.243862	0.14227	0.169837	0.170935	0.498955	0.55375	0.550589
ACVR1-WT	1.05549	0.928647	1.01675	0.381792	0.335618	0.30069	0.514184	0.505914	0.46378	0.292951	0.255823	0.219166	0.483863	0.494099	0.613392	0.347341	0.256841	0.24927	0.559996	0.556457	0.644319	0.372016	0.398203	0.36104	0.888419	0.740139	0.888686	0.271072	0.277878	0.238378	0.461694	0.620163	0.517024	0.278041	0.24231	0.239947	0.71867	0.690245	0.731242
ACVR1-optimized	1.08802	0.943322	0.971748	0.718844	0.621461	0.690394	0.710535	0.654369	0.74989	0.843646	0.817317	0.812611	0.866477	0.928733	0.884315	0.931905	0.749813	0.737112	0.814952	0.75912	0.793467	0.774915	0.79238	0.759898	0.742823	0.853016	0.783783	0.707573	0.731038	0.698906	0.604991	0.580572	0.695849	0.745831	0.703913	0.741703	0.671508	0.624025	0.63821

## Sheet: Fig 1g
		Control (ctrl)			amiR-RH6 (Syni)			amiR-RH7 (Syni)			amiR-RH6 (MBLi)			amiR-RH7 (MBLi)
ACVR-R206H	0.988853	1.20388	0.80727	0.31728	0.539396	0.521475	0.64357	0.712681	0.509768	0.488475	0.502383	0.580033	0.268399	0.328514	0.282755
ACVR1-WT	0.934431	1.10172	0.96385	0.849966	1.01158	0.840251	0.934354	0.956586	0.977417	0.735333	0.966422	1.0421	0.69507	0.793918	0.694659
ACVR1-opt	1.08519	0.988039	0.926774	1.45274	1.93343	1.98026	1.94316	2.19901	1.91187	1.83146	1.83819	1.26058	0.944357	1.17911	0.939235

## Sheet: Fig 1i
ctrl	ctrl	amiR-RH6 (Syni)	amiR-RH7 (Syni)	amiR-RH6 (MBLi)	amiR-RH7 (MBLi)
0.000769	0.001191	0.000787	0.000727	0.000571	0.000567
0.000527	0.001134	0.000573	0.000549	0.0005	0.000645
0.000509	0.002263	0.000543	0.000629	0.000476	0.000514
0.000641	0.001326	0.000688	0.000824	0.000605	0.000581

## Sheet: Fig 2c
ctrl	amiR-RH6.ACVR1-opt	amiR-RH7.ACVR1-opt
8.68e-05	0.54577	0.868269
9.21e-05	0.523992	0.905111
7.94e-05	0.521654	0.8794
8.42e-05	0.500838	0.916714

## Sheet: Fig 2e
ctrl	amiR-RH6.ACVR1-opt	amiR-RH7.ACVR1-opt
3.2e-05	2e-05	1.7e-05
3e-05	1.7e-05	1.7e-05
3e-05	1.9e-05	1.8e-05
3.1e-05	1.8e-05	1.8e-05		ALP activity (FOP)
3.2e-05	1.8e-05	1.9e-05
2.6e-05	1.8e-05	1.8e-05
2.5e-05	1.8e-05	2e-05
2.9e-05	1.7e-05	1.8e-05
2.9e-05	1.7e-05	1.7e-05
8.4e-05	8.94e-05	9.05e-05
0.000125	9.66e-05	8.4e-05
0.00012	9.87e-05	0.000104
8.49e-05	9.21e-05	9.97e-05
9.58e-05	8.49e-05	8.77e-05		ALP activity (WT)
9.71e-05	8.79e-05	0.000108
9.24e-05	0.000107	9.99e-05
7.6e-05	9.84e-05	7.99e-05
9.9e-05	0.000102	9.64e-05
0.328	0.294	0.158
0.275	0.269	0.151
0.451	0.217	0.42
0.467	0.297	0.154
0.474	0.202	0.16		Alizarin Red (FOP)
0.493	0.275	0.212
0.399	0.248	0.185
0.593	0.196	0.201
0.748	0.224	0.223
0.216	0.224	0.194
0.261	0.246	0.37
0.227	0.171	0.287
0.195	0.251	0.323
0.223	0.251	0.419		Alizarin Red (WT)
0.226	0.284	0.336
0.162	0.223	0.345
0.357	0.245	0.368
0.211	0.379	0.328

## Sheet: Fig 2f
ctrl	amiR-RH6.ACVR1-opt	amiR-RH7.ACVR1-opt
0.0052526	0.0045064	0.0032303
0.0049175	0.0031172	0.003201		Runx2 (FOP)
0.0058794	0.0042197	0.0032768
0.0055044	0.0033594	0.003247
0.0057594	0.0055706	0.0080343
0.0057464	0.00568	0.008898		Runx2 (WT)
0.005595	0.0055815	0.0077148
0.0055823	0.0056911	0.0085442

## Sheet: Fig 2g
		PBS				Activin A
ctrl	1.1e-05	1.1e-05	2.6e-05	2.8e-05	8.5e-05	9.8e-05	0.000115	0.000133
amiR-RH6.ACVR1-opt	3e-05	3.2e-05	5.5e-05	5.7e-05	4.4e-05	4.3e-05	5.2e-05	5.1e-05
amiR-RH7.ACVR1-opt	3.3e-05	3.6e-05	2.9e-05	3.1e-05	3.1e-05	3.7e-05	3.2e-05	3.8e-05

## Sheet: Fig 2h
			PBS						Activin A
ctrl	4.2e-05	3.4e-05	3.5e-05	3.9e-05	4.1e-05	3.6e-05	0.000136	0.000119	9.8e-05	0.000107	0.000138	9.9e-05
amiR-RH6.ACVR1-opt	3.7e-05	3.8e-05	3.1e-05	3.3e-05	3.5e-05	4.2e-05	6.6e-05	7.9e-05	8.3e-05	8.6e-05	8.2e-05	5.5e-05
amiR-RH7.ACVR1-opt	4.2e-05	2.6e-05	2.4e-05	2.7e-05	3e-05	2.7e-05	6.3e-05	6.1e-05	5.1e-05	4.6e-05	5.6e-05	5e-05

## Sheet: Fig 2i
ctrl	amiR-RH6.ACVR1-opt	amiR-RH7.ACVR1-opt
0.019235	0.010608	0.012075
0.0189284	0.0105571	0.013727		IBSP
0.0218034	0.0108548	0.010395
0.0214558	0.0108027	0.011818
0.0108963	0.006989	0.0044883
0.0107226	0.0069554	0.0047572		BGLAP
0.0094196	0.006689	0.0051336
0.0093013	0.006657	0.0054411

## Sheet: Fig 3b
		PBS				Activin A
ctl	0.013404	0.014278	0.015303	0.012506	0.052021	0.036665	0.052021	0.036665
amiR-RH6	0.022053	0.020499	0.021971	0.020576	0.041369	0.039251	0.042361	0.038332
ACVR1-opt	0.015478	0.016798	0.016452	0.015803	0.051422	0.039415	0.054594	0.037125
amiR-RH6.ACVR1-opt	0.031168	0.02186	0.03383	0.02014	0.018514	0.018402	0.019998	0.017036

[truncated: 20 more sheets: Fig 3c, Fig 3d, Fig 3e, Fig 3g, Fig 3h, Fig 3i, Fig 3j, Fig 4b, Fig 4c, Fig 4h, Fig 5b, Fig 5c, Fig 5e, Fig 5f, Fig 5i, Fig 6a, Fig 6d, Fig 6f, Fig 6i, Fig 6j]
